# Supplementary material for: Population-Level Risk Factors Related to Measles Case Fatality: A Conceptual Framework Based on Expert Consultation and Literature Review
Source: Vaccines (Basel). 2023 Aug 21;11(8):1389. doi: 10.3390/vaccines11081389 (PMC10458804; doi:10.3390/vaccines11081389)
Supplement: Supplementary file 1 [file vaccines-11-01389-s001.zip]

Archive with 1 entries (1 files):
- vaccines-2503564-supplementary.pdf
